# Supplementary material for: Trends in Antimicrobial Resistance of Canine Otitis Pathogens in the Iberian Peninsula (2010–2021)
Source: Antibiotics (Basel). 2025 Mar 21;14(4):328. doi: 10.3390/antibiotics14040328 (PMC12024130; doi:10.3390/antibiotics14040328)
Supplement: Supplementary file 1 [file antibiotics-14-00328-s001.zip]

Archive with 1 entries (1 files):
- antibiotics-3496522-supplementary.pdf
